# Supplementary material for: Dark side of anthocyanin pigmentation
Source: Plant Biol (Stuttg). 2025 May 28;27(6):935–47. doi: 10.1111/plb.70047 (PMC12477305; doi:10.1111/plb.70047)
Supplement: Supplementary file 1 — File S1. List of plant species exhibiting dark pigmentation. highlighted in the phylogenetic tree (Fig. 4). This figure presents all plant species identified as displaying dark pigmentation and highlighted in the phylogenetic tree in Fig. 4. For each species, the taxonomic classification is provided, including order, family, genus, and species. Additionally, the specific tissue exhibiting dark coloration is indicated ‐ flower, fruit, or foliage. [file PLB-27-935-s001.xlsx]

## Sheet: Sheet1
Plant Name	Order	Family	Genus	Species	Accession	tissue
Thunbergia alata	Lamiales	Acanthaceae	Thunbergia	alata		flower
Black carrot	Apiales	Apiaceae	Daucus	carota		fruit
Anthurium ace	Alismatales	Araceae	Anthurium			foliage
Anthurium Crystallinum	Alismatales	Araceae	Anthurium	Crystallinum		foliage
Black Mondo Grass	Asparagales	Asparagaceae	Ophiopogon	planiscapus	'Nigrescens'	foliage
Cosmos atrosanguineus	Asterales	Asteraceae	Cosmos	atrosanguineus		flower
Dahlia variabilis	Asterales	Asteraceae	Dahlia	variabilis		flower
Black-eyed Susan	Asterales	Asteraceae	Rudbeckia	hirta		flower
Black rampion	Asterales	Campanulaceae	Phyteuma	nigrum		flower
Black Elderberry	Dipsacales	Caprifoliaceae	Sambucus	nigra		fruit
redoul	Cucurbitales	Coriariaceae	Coriaria	Myrtifolia		fruit
Black Bat Flower	Dioscoreales	Dioscoreaceae	Tacca	chantrieri		flower
Black Peanut	Fabales	Fabaceae	Arachis	hypogaea		fruit
Black Soybean	Fabales	Fabaceae	Glycine	max		fruit
Black Kidney Bean	Fabales	Fabaceae	Phaseolus	vulgaris		fruit
Lisianthius nigrescens	Gentianales	Gentianaceae	Lisianthus	nigrescens		flower
Black Currant	Saxifragales	Grossulariaceae	Ribes	nigrum		fruit
Black Iris	Asparagales	Iridaceae	Iris	chrysographes		flower
Juncus biglumis	Poales	Juncaceae	Juncus	biglumis		flower
Tulipa julia	Liliales	Liliaceae	Tulipa	julia		flower
Fritillaria persica	Liliales	Liliaceae	Fritillaria	persica		flower
Syzygium cumini	Myrtales	Myrtaceae	Syzygium	cumini		fruit
Ophrys ferrum-equinum	Asparagales	Orchidaceae	Ophrys	Ferrum-equinum		flower
Ophrys iricolor	Asparagales	Orchidaceae	ophrys	iricolor		flower
Papaver (Poppy)	Ranunculales	Papaveraceae	Papaver	rhoeas		flower
Black Rice	Poales	Poaceae	Oryza	sativa		fruit
Black corn (Zea mays)	Poales	Poaceae	Zea	mays		fruit
Black Hellebore	Ranunculales	Ranunculaceae	Helleborus	torquatus		flower
Black Raspberries	Rosales	Rosaceae	Rubus	occidentalis		fruit
Rubus armeniacus	Rosales	Rosaceae	Rubus	armeniacus		fruit
Atropa belladonna	Solanales	Solanaceae	Atropa	belladonna		fruit
Solanum melongena	Solanales	Solanaceae	Solanum	melongena		fruit
Solanum nigrum	Solanales	Solanaceae	Solanum	nigrum		fruit
Hyoscyamus niger	Solanales	Solanaceae	Hyoscyamus	niger		flower
Barbacenia purpurea	Pandanales	Velloziaceae	Barbacenia	purpurea		flower
Black Pansy	Malpighiales	Violaceae	Viola	tricolor	'Black'	flower
